# Supplementary material for: Variation in Sodic Soil Bacterial Communities Associated with Different Alkali Vegetation Types
Source: Microorganisms. 2021 Aug 6;9(8):1673. doi: 10.3390/microorganisms9081673 (PMC8402138; doi:10.3390/microorganisms9081673)
Supplement: Supplementary file 1 [file microorganisms-09-01673-s001.zip]

Archive with 3 entries (2 files):
- microorganisms-1285503-supp/
- microorganisms-1285503-supp/sodicsoil_MI_ESM_v7_szkt.pdf
- microorganisms-1285503-supp/supplementary data S1.xlsx
